# Supplementary material for: Prediction of local recurrence in tenosynovial giant cell tumor of the knee: Based on preoperative MRI evaluation into disease subtypes and severity
Source: PLoS One. 2023 Jun 14;18(6):e0287028. doi: 10.1371/journal.pone.0287028 (PMC10266632; doi:10.1371/journal.pone.0287028)
Supplement: S1 File — (CSV) [file pone.0287028.s001.csv]

Sex	Age	anatomical location 1. intraarticular 2. extraarticular	Group 0. localized 1. diffuse	site	iP	SP	AC	eP	BJ	DP	Nodularity 1. single or multilobulated 2. two or more distinct, separated tumors	margin 1. circumscribed 2. infiltrative	peripheral hypointense signal 1. yes 0. no	central hypointense signal 1. speckled 2. granular	bone destruction 0. no 1. yes	cartilage destruction 0. no 1. yes	tendon involvement 0. no 1. yes	recurrence 0. absence 1. presence												NU¿¡¼­ research!! 2013-1~2021 10±îÁö
2	19	1	1	1	0	0	1	0	0	0	2	1	0	1	0	0	1	1
2	29	2	1	1	0	0	0	1	0	0	1	2	0	2	1	1	1	1
2	24	1	1	2	1	1	1	1	1	0	2	2	0	2	1	1	1	1
2	46	1	1	4	1	0	1	1	1	1	2	2	0	2	1	1	1	1
1	44	2	1	1	0	0	0	0	1	0	1	2	0	1	0	0	1	1
1	46	1	1	2	1	0	1	0	0	0	2	2	0	2	0	1	1	1
2	15	1	1	1	0	1	0	0	0	0	2	2	0	2	0	1	0	0
2	16	1	0	1	0	0	1	0	0	0	1	1	0	2	0	0	0	0
1	24	2	0	3	1	0	0	1	1	0	2	1	0	2	1	0	1	0
1	27	1	1	2	1	1	0	0	0	0	2	2	0	2	0	0	0	0
2	57	1	0	1	1	0	0	0	0	0	1	1	1	1	0	0	0	0
2	45	2	1	2	0	0	0	1	1	0	2	2	0	1	1	0	1	0
1	39	1	0	1	1	0	0	0	0	0	1	1	1	1	0	0	0	0
2	26	1	0	1	1	0	0	0	0	0	1	1	1	1	0	0	0	0
2	40	2	1	1	0	0	0	0	1	0	2	2	0	2	1	0	1	0
1	30	2	0	1	0	0	0	0	1	0	1	1	1	1	0	0	1	0
2	53	1	0	1	0	1	0	0	0	0	1	1	1	1	0	0	0	0
1	41	1	0	1	1	0	0	0	0	0	1	2	1	1	1	0	0	0
1	28	1	0	1	1	0	0	0	0	0	1	1	1	2	0	0	0	0
1	20	1	0	1	1	0	0	0	0	0	1	1	1	1	0	0	0	0
